# Supplementary material for: An open-source, automated machine learning approach for large-scale image retrieval for thoracic aorta analysis studies
Source: JAMIA Open. 2025 Jul 14;8(4):ooaf066. doi: 10.1093/jamiaopen/ooaf066 (PMC12257624; doi:10.1093/jamiaopen/ooaf066)
Supplement: ooaf066_Supplementary_Data [file ooaf066_supplementary_data.zip]

Archive with 2 entries (2 files):
- Appendix.docx
- SuppFigures.docx
